# Supplementary material for: Spiradiclisdetianensis (Rubiaceae, Ophiorrhizeae), a new species from southwestern Guangxi, China
Source: PhytoKeys. 2021 Nov 5;184:103–10. doi: 10.3897/phytokeys.184.69886 (PMC8589774; doi:10.3897/phytokeys.184.69886)
Supplement: XML Treatment for Spiradiclis detianensis [file phytokeys.184.69886-treatment1.xml]

<!DOCTYPE tp:taxon-treatment
  PUBLIC "-//TaxonX//DTD Taxonomic Treatment Publishing DTD v0 20100105//EN" "tax-treatment-NSO.dtd">
<tp:taxon-treatment xmlns:tp="http://www.plazi.org/taxpub"><tp:treatment-meta><kwd-group><label>Taxon classification</label><kwd><named-content xmlns:xlink="http://www.w3.org/1999/xlink" content-type="kingdom">Plantae</named-content></kwd><kwd><named-content xmlns:xlink="http://www.w3.org/1999/xlink" content-type="order"> Gentianales</named-content></kwd><kwd><named-content xmlns:xlink="http://www.w3.org/1999/xlink" content-type="family">Rubiaceae</named-content></kwd></kwd-group><mixed-citation publication-type="journal"><person-group><name><surname>Wen</surname><given-names>Zhao-Jie</given-names></name><name><surname>Huang</surname><given-names>Yun-Fen</given-names></name><name><surname>Hu</surname><given-names>Yan-Hua</given-names></name><name><surname>Nguyen</surname><given-names>Khang Sinh</given-names></name><name><surname>Wu</surname><given-names>Lei</given-names></name></person-group><article-title><italic><tp:taxon-name><tp:taxon-name-part taxon-name-part-type="genus" reg="Spiradiclis">Spiradiclis</tp:taxon-name-part><tp:taxon-name-part taxon-name-part-type="species" reg="detianensis">detianensis</tp:taxon-name-part></tp:taxon-name></italic> (<tp:taxon-name><tp:taxon-name-part taxon-name-part-type="family">Rubiaceae</tp:taxon-name-part></tp:taxon-name>, <tp:taxon-name><tp:taxon-name-part taxon-name-part-type="tribe">Ophiorrhizeae</tp:taxon-name-part></tp:taxon-name>), a new species from southwestern Guangxi, China</article-title><source>PhytoKeys</source><day>05</day><month>11</month><year>2021</year><volume>184</volume><fpage>103</fpage><lpage>110</lpage><pub-id pub-id-type="doi">10.3897/phytokeys.184.69886</pub-id></mixed-citation></tp:treatment-meta><tp:nomenclature><tp:taxon-name>
            <object-id xmlns:xlink="http://www.w3.org/1999/xlink" content-type="arpha" xlink:type="simple">A5D96615-0236-5760-9661-5F5DEFFFAE03</object-id>
            <tp:taxon-name-part taxon-name-part-type="genus" reg="Spiradiclis">Spiradiclis</tp:taxon-name-part>
            <tp:taxon-name-part taxon-name-part-type="species" reg="detianensis">detianensis</tp:taxon-name-part>
            <object-id xmlns:xlink="http://www.w3.org/1999/xlink" content-type="ipni" xlink:type="simple">urn:lsid:ipni.org:names:77221569-1</object-id>
          </tp:taxon-name><tp:taxon-authority>L.Wu, Y.F.Huang &amp; Z.J.Wen</tp:taxon-authority><tp:taxon-status xmlns:xlink="http://www.w3.org/1999/xlink" xlink:type="simple">sp. nov.</tp:taxon-status><xref ref-type="fig" rid="F1">Figs 1</xref><xref ref-type="fig" rid="F2">, 2 A – I</xref></tp:nomenclature><tp:treatment-sec sec-type="material" id="SECID0E6IAC"><title>Type.</title><p>China. Guangxi: Daxin county, Shuolong town, Detian village, <named-content xmlns:xlink="http://www.w3.org/1999/xlink" content-type="dwc:verbatimCoordinates" xlink:type="simple"><named-content content-type="geo-json" specific-use="{&#34;type&#34;:&#34;Point&#34;,&#34;coordinates&#34;:[106.716667,22.866667]}" id="NCID0EIJAC" xlink:type="simple">22°52'N, 106°43'E</named-content></named-content>, elevation 650–750 m, 30 March 2018 (fl.), <italic>Zhao-Jie Wen &amp; Guang-Fu Mou 18033001</italic> (holotype: <named-content xmlns:xlink="http://www.w3.org/1999/xlink" content-type="dwc:institutional_code" xlink:type="simple">CSFI</named-content> [CSFI069613]; isotypes: <named-content xmlns:xlink="http://www.w3.org/1999/xlink" content-type="dwc:institutional_code" xlink:type="simple">CSFI</named-content>, <named-content xmlns:xlink="http://www.w3.org/1999/xlink" content-type="dwc:institutional_code" xlink:type="simple">IBK</named-content>).</p></tp:treatment-sec><tp:treatment-sec sec-type="diagnosis" id="SECID0E2JAC"><title>Diagnosis.</title><p>The new species is similar to <italic><tp:taxon-name><tp:taxon-name-part taxon-name-part-type="genus" reg="Spiradiclis">Spiradiclis</tp:taxon-name-part><tp:taxon-name-part taxon-name-part-type="species" reg="cordata">cordata</tp:taxon-name-part></tp:taxon-name></italic> and <italic><tp:taxon-name><tp:taxon-name-part taxon-name-part-type="genus" reg="Spiradiclis">S.</tp:taxon-name-part><tp:taxon-name-part taxon-name-part-type="species" reg="tubiflora">tubiflora</tp:taxon-name-part></tp:taxon-name></italic>, but it differs from the former mainly by the cuneate leaf base (vs. cordate) and much longer corolla tubes (1.8–2.2 cm long vs. ca. 5 mm long), and from the latter by its subrosulate habit (vs. procumbent to creeping), longer and wider leaf blades (7.0–10.5 × 2.0–3.5 cm vs. 0.5–2.5 × 0.4–1.5 cm), more secondary veins (7–10 pairs vs. 3–5 pairs) and longer corolla tubes (18–22 mm vs. 14–16 mm).</p></tp:treatment-sec><tp:treatment-sec sec-type="description" id="SECID0EXKAC"><title>Description.</title><p>Perennial herb, up to 15 cm tall; stems densely pubescent, erect or ascending, lower part rooting at nodes. Leaves subrosulate; petiole 0.8–1.7 cm long; leaf blade drying papery, obovate-lanceolate or oblong, 7.0–10.5 × 2.0–3.5 cm, obtuse or acute at apex, cuneate at base, adaxially dark green, puberulent, abaxially light green, pubescent, densely pubescent along veins at lower surface; secondary veins in 7–10 pairs; stipules persistent, pubescent, narrowly triangular, 3.2–5.7 mm long, or 2–5-lobed, lobes linear-triangular, upper part filiform. Inflorescence cymose, 2–7-flowered; peduncle 9–14 cm long, pubescent; bracts linear-triangular, 4–6 mm long, subglabrous; pedicels 0.5–5 mm long, pubescent. Flowers distylous. Calyx puberulent; hypanthium portion obconic, ca. 2 mm long; lobes triangular, 1.2–2.9 mm long, acute at apex. Corolla white to pink, tubular-funnel shaped, puberulent outside; tube 1.8–2.2 cm long, sharply enlarged at the 1/3 lower part of the corolla tube, 4.5–6.8 mm in diam. at throat, 1.8–2.5 mm in diam. near base; lobes triangular-ovate, 4.5–5.6 × 3.5–4.3 mm long. Stamens 5; anthers linear. Stigma bilobed; ovary 2-celled. Long-styled flowers: corolla tube inside with densely pubescence near base and densely puberulent above anther and on to lobes; anthers inserted near base of corolla tube, 1.9–2.3 mm long; style 1.2–1.4 cm long, puberulent; stigma inserted at between middle and throat of corolla tube, 2-lobed, lobes elliptic, 1.8–2.2 mm long. Short-styled flowers: corolla tube inside densely puberulent; anthers inserted often at or a little above middle of corolla tube, 2.6–3.3 mm long; style 1.5–3.4 mm long, glabrous; stigma near base of corolla tube, lobes ovate-triangular, 1.3–1.6 mm long. Capsules subglobose, 2.5–3.2 mm in diam., valves 4 when matured. Seeds many, angular.</p></tp:treatment-sec><tp:treatment-sec sec-type="phenology" id="SECID0E3KAC"><title>Phenology</title><p>. Flowering March to April, fruiting from May to July.</p></tp:treatment-sec><tp:treatment-sec sec-type="etymology" id="SECID0EBLAC"><title>Etymology.</title><p>The specific epithet refers to the type locality, where a famous attraction, Detian Waterfall, is situated.</p></tp:treatment-sec><tp:treatment-sec sec-type="Chinese name" id="SECID0EGLAC"><title>Chinese name.</title><p>德天螺序草 (de-tian-luo-xu-cao in Mandarin).</p></tp:treatment-sec><tp:treatment-sec sec-type="distribution" id="SECID0ELLAC"><title>Distribution and habitat.</title><p>Until now, only two populations of the new species have been found. They are both known from limestone hills of southern Guangxi. Plants of the new species prefer to grow at humid places at elevation range of 500‒800 m, under evergreen broad-leaved forests with tree species of <tp:taxon-name><tp:taxon-name-part taxon-name-part-type="family">Fagaceae</tp:taxon-name-part></tp:taxon-name>, <tp:taxon-name><tp:taxon-name-part taxon-name-part-type="family">Lauraceae</tp:taxon-name-part></tp:taxon-name>, <tp:taxon-name><tp:taxon-name-part taxon-name-part-type="family">Tiliaceae</tp:taxon-name-part></tp:taxon-name>, <tp:taxon-name><tp:taxon-name-part taxon-name-part-type="family">Theaceae</tp:taxon-name-part></tp:taxon-name>, <tp:taxon-name><tp:taxon-name-part taxon-name-part-type="family">Myrsinaceae</tp:taxon-name-part></tp:taxon-name>, <tp:taxon-name><tp:taxon-name-part taxon-name-part-type="family">Magnoliaceae</tp:taxon-name-part></tp:taxon-name> and <tp:taxon-name><tp:taxon-name-part taxon-name-part-type="family">Sapindaceae</tp:taxon-name-part></tp:taxon-name>.</p><fig id="F1" position="float" orientation="portrait"><object-id xmlns:xlink="http://www.w3.org/1999/xlink" content-type="doi" xlink:type="simple">10.3897/phytokeys.184.69886.figure1</object-id><object-id xmlns:xlink="http://www.w3.org/1999/xlink" content-type="arpha" xlink:type="simple">59C5E1A6-BAD5-5047-B119-214A7073EB39</object-id><label>Figure 1.</label><caption><p><italic><tp:taxon-name><tp:taxon-name-part taxon-name-part-type="genus" reg="Spiradiclis">Spiradiclis</tp:taxon-name-part><tp:taxon-name-part taxon-name-part-type="species" reg="detianensis">detianensis</tp:taxon-name-part></tp:taxon-name></italic><bold>A</bold> habit <bold>B</bold> stipule <bold>C</bold> inflorescence, side view <bold>D</bold> opened long-style flower <bold>E</bold> opened short-style flower <bold>F</bold> capsule, side view <bold>G</bold> capsule under matured, face view. Scale bar: 1 cm (<bold>A, C, D, E</bold>); 2 mm (<bold>B, F, G</bold>). Drawn from the holotype by X.Y. Zeng.</p></caption><graphic xmlns:xlink="http://www.w3.org/1999/xlink" xlink:href="phytokeys-184-103-g001.jpg" position="float" orientation="portrait" xlink:type="simple" id="oo_606622.jpg"><uri content-type="original_file" xlink:type="simple">https://binary.pensoft.net/fig/606622</uri></graphic></fig><fig id="F2" position="float" orientation="portrait"><object-id xmlns:xlink="http://www.w3.org/1999/xlink" content-type="doi" xlink:type="simple">10.3897/phytokeys.184.69886.figure2</object-id><object-id xmlns:xlink="http://www.w3.org/1999/xlink" content-type="arpha" xlink:type="simple">54630CF7-9E30-5D06-83ED-BD8600E96C12</object-id><label>Figure 2.</label><caption><p><italic><tp:taxon-name><tp:taxon-name-part taxon-name-part-type="genus" reg="Spiradiclis">Spiradiclis</tp:taxon-name-part><tp:taxon-name-part taxon-name-part-type="species" reg="detianensis">detianensis</tp:taxon-name-part></tp:taxon-name></italic><bold>A</bold> habit <bold>B</bold> inflorescence <bold>C</bold> leaves <bold>D, E</bold> stipule <bold>F, G</bold> short- and long-styled flower, front view <bold>H</bold> opened long- and short-styled flower, showing style and stamens <bold>I</bold> ovary, side view <bold>J</bold> infructescence, side view. <italic><tp:taxon-name><tp:taxon-name-part taxon-name-part-type="genus" reg="Spiradiclis">S.</tp:taxon-name-part><tp:taxon-name-part taxon-name-part-type="species" reg="tubiflora">tubiflora</tp:taxon-name-part></tp:taxon-name></italic><bold>K</bold> habit <bold>L</bold> inflorescence. Scale bars: 1 cm (<bold>B, C, H, J, L</bold>); 2 mm (<bold>D, E, F, G, I</bold>). Photos by Z.J. Wen and L. Wu.</p></caption><graphic xmlns:xlink="http://www.w3.org/1999/xlink" xlink:href="phytokeys-184-103-g002.jpg" position="float" orientation="portrait" xlink:type="simple" id="oo_606623.jpg"><uri content-type="original_file" xlink:type="simple">https://binary.pensoft.net/fig/606623</uri></graphic></fig></tp:treatment-sec><tp:treatment-sec sec-type="Provisional conservation status" id="SECID0EZPAC"><title>Provisional conservation status</title><p>. During a series of field investigations at the China-Vietnam border over the past ten years (2009–2019), only three populations of <italic><tp:taxon-name><tp:taxon-name-part taxon-name-part-type="genus" reg="Spiradiclis">Spiradiclis</tp:taxon-name-part><tp:taxon-name-part taxon-name-part-type="species" reg="detianensis">detianensis</tp:taxon-name-part></tp:taxon-name></italic> have been observed. One site with nearly 59 matured individuals is distributed in Detian Waterfall (type locality), while the other two sites with more than 250 and 114 individuals are in the Longzhou county and Ningming county, respectively. The habitats of the three sites are in good condition and have been rarely influenced by humans. Considering the above, the species can be assigned a status of ‘Least concern’ [LC] following the guidelines of <xref ref-type="bibr" rid="B4">IUCN (2019)</xref>.</p></tp:treatment-sec><tp:treatment-sec sec-type="discussion" id="SECID0EPAAE"><title>Discussion.</title><p>Our unpublished molecular data indicates that <italic><tp:taxon-name><tp:taxon-name-part taxon-name-part-type="genus" reg="Spiradiclis">Spiradiclis</tp:taxon-name-part><tp:taxon-name-part taxon-name-part-type="species" reg="detianensis">detianensis</tp:taxon-name-part></tp:taxon-name></italic> shows the closest genetic relationship with <italic><tp:taxon-name><tp:taxon-name-part taxon-name-part-type="genus" reg="Spiradiclis">S.</tp:taxon-name-part><tp:taxon-name-part taxon-name-part-type="species" reg="cordata">cordata</tp:taxon-name-part></tp:taxon-name></italic>. Both species prefer to grow on limestone hills from southern Guangxi, China, and have similar habit, such as short stems, subrosulate leaves, long peduncles, heterostylous flowers, funnel-shaped corollas and subglobose capsules. However, the former can be easily distinguished from the latter mainly by its leaf blade basally cuneate (vs. basally cordate) and corolla tubes 1.8–2.2 cm long (vs. ca. 5 mm long) (more detailed comparisons are listed in Table <xref ref-type="table" rid="T1">1</xref>).</p><table-wrap id="T1" position="float" orientation="portrait"><label>Table 1.</label><caption><p>Morphological comparison of <italic><tp:taxon-name><tp:taxon-name-part taxon-name-part-type="genus" reg="Spiradiclis">Spiradiclis</tp:taxon-name-part><tp:taxon-name-part taxon-name-part-type="species" reg="detianensis">detianensis</tp:taxon-name-part></tp:taxon-name></italic>, <italic><tp:taxon-name><tp:taxon-name-part taxon-name-part-type="genus" reg="Spiradiclis">S.</tp:taxon-name-part><tp:taxon-name-part taxon-name-part-type="species" reg="tubiflora">tubiflora</tp:taxon-name-part></tp:taxon-name></italic> and <italic><tp:taxon-name><tp:taxon-name-part taxon-name-part-type="genus" reg="Spiradiclis">S.</tp:taxon-name-part><tp:taxon-name-part taxon-name-part-type="species" reg="cordata">cordata</tp:taxon-name-part></tp:taxon-name></italic> Lo et W. L. Sha.</p></caption><table id="TID0EPZAE" rules="all"><tbody><tr><th rowspan="1" colspan="1"/><th rowspan="1" colspan="1">
                    <italic><tp:taxon-name><tp:taxon-name-part taxon-name-part-type="genus" reg="Spiradiclis">Spiradiclis</tp:taxon-name-part><tp:taxon-name-part taxon-name-part-type="species" reg="detianensis">detianensis</tp:taxon-name-part></tp:taxon-name></italic>
                  </th><th rowspan="1" colspan="1">
                    <italic><tp:taxon-name><tp:taxon-name-part taxon-name-part-type="genus" reg="Spiradiclis">S.</tp:taxon-name-part><tp:taxon-name-part taxon-name-part-type="species" reg="cordata">cordata</tp:taxon-name-part></tp:taxon-name></italic>
                  </th><th rowspan="1" colspan="1">
                    <italic><tp:taxon-name><tp:taxon-name-part taxon-name-part-type="genus" reg="Spiradiclis">S.</tp:taxon-name-part><tp:taxon-name-part taxon-name-part-type="species" reg="spathulata">spathulata</tp:taxon-name-part></tp:taxon-name></italic>
                  </th><th rowspan="1" colspan="1">
                    <italic><tp:taxon-name><tp:taxon-name-part taxon-name-part-type="genus" reg="Spiradiclis">S.</tp:taxon-name-part><tp:taxon-name-part taxon-name-part-type="species" reg="tubiflora">tubiflora</tp:taxon-name-part></tp:taxon-name></italic>
                  </th></tr><tr><td rowspan="1" colspan="1">Habit</td><td rowspan="1" colspan="1">rosulate to subrosulate</td><td rowspan="1" colspan="1">rosulate to subrosulate</td><td rowspan="1" colspan="1">rosulate</td><td rowspan="1" colspan="1">procumbent to creeping</td></tr><tr><td rowspan="1" colspan="1">Leaf blade</td><td rowspan="1" colspan="1">obovate-lanceolate or oblong, 7.0–10.5 × 2.0–3.5 cm, base cuneate, apex obtuse or acute</td><td rowspan="1" colspan="1">elliptic-ovate to elliptic-oblong, 5–13 × 2–5.5 cm, base cordate, apex obtuse to rounded</td><td rowspan="1" colspan="1">spatulate or obovate-oblanceolate, 8–13 × 2–4.5 cm, base acute to cuneate, apex obtuse to rounded</td><td rowspan="1" colspan="1">ovate to elliptic, 0.5–2.5 × 0.4–1.5 cm, base rounded to obtuse, apex acute to rounded</td></tr><tr><td rowspan="1" colspan="1">Secondary vein</td><td rowspan="1" colspan="1">7–10 pairs</td><td rowspan="1" colspan="1">15–19 pairs</td><td rowspan="1" colspan="1">15–25 pairs</td><td rowspan="1" colspan="1">3–5 pairs</td></tr><tr><td rowspan="1" colspan="1">petiole</td><td rowspan="1" colspan="1">0.8–1.7 cm long</td><td rowspan="1" colspan="1">1–7 cm long</td><td rowspan="1" colspan="1">5–8 mm long</td><td rowspan="1" colspan="1">0.3–1.8 cm long</td></tr><tr><td rowspan="1" colspan="1">Stipule</td><td rowspan="1" colspan="1">triangular, entire or bifid</td><td rowspan="1" colspan="1">deeply 2-lobed, lobes linear</td><td rowspan="1" colspan="1">lanceolate-linear or linear</td><td rowspan="1" colspan="1">narrowly linear</td></tr><tr><td rowspan="1" colspan="1">Inflorescence</td><td rowspan="1" colspan="1">cymose, one per plant, 2–7-flowered</td><td rowspan="1" colspan="1">cymose to paniculate, 1–3 per plant, many flowered</td><td rowspan="1" colspan="1">cymose, 10– to many flowered</td><td rowspan="1" colspan="1">cymose, one per plant, 2–5-flowered</td></tr><tr><td rowspan="1" colspan="1">Peduncle</td><td rowspan="1" colspan="1">9–14 cm long</td><td rowspan="1" colspan="1">6–16 cm long</td><td rowspan="1" colspan="1">7–12 cm long</td><td rowspan="1" colspan="1">1.2–1.5 cm long</td></tr><tr><td rowspan="1" colspan="1">Bract</td><td rowspan="1" colspan="1">linear-triangular, 4–6 mm long</td><td rowspan="1" colspan="1">linear or subulate, 2 mm long</td><td rowspan="1" colspan="1">linear-lanceolate, 3–4 mm long</td><td rowspan="1" colspan="1">subulate, 1.8–3.0 mm long</td></tr><tr><td rowspan="1" colspan="1">Calyx lobe</td><td rowspan="1" colspan="1">triangular, 1.2–2.9 mm long</td><td rowspan="1" colspan="1">triangular, ca. 0.8 mm long</td><td rowspan="1" colspan="1">narrowly lanceolate, 1–1.3 mm long</td><td rowspan="1" colspan="1">triangular, 1.4–1.6 mm long</td></tr><tr><td rowspan="1" colspan="1">Corolla color</td><td rowspan="1" colspan="1">Purple</td><td rowspan="1" colspan="1">White</td><td rowspan="1" colspan="1">purple-reddish</td><td rowspan="1" colspan="1">white</td></tr><tr><td rowspan="1" colspan="1">Corolla tube</td><td rowspan="1" colspan="1">tubular-funnelform, sharply enlarged at the 1/3 lower part of the corolla tube, 18–22 mm long</td><td rowspan="1" colspan="1">tubular-funnelform, sharply enlarged at the middle or 1/3 upper part of the corolla tube, 5 mm long</td><td rowspan="1" colspan="1">slenderly salverform, tube 15–25 mm long</td><td rowspan="1" colspan="1">tubular-funnelform, slightly enlarged from the base to the throat, 14–16 mm long</td></tr><tr><td rowspan="1" colspan="1">Corolla inside (long-styled form)</td><td rowspan="1" colspan="1">without villous ring</td><td rowspan="1" colspan="1">with villous ring at middle</td><td rowspan="1" colspan="1">with villous ring at middle</td><td rowspan="1" colspan="1">Without villous ring</td></tr></tbody></table></table-wrap><p><italic><tp:taxon-name><tp:taxon-name-part taxon-name-part-type="genus" reg="Spiradiclis">Spiradiclis</tp:taxon-name-part><tp:taxon-name-part taxon-name-part-type="species" reg="detianensis">detianensis</tp:taxon-name-part></tp:taxon-name></italic> is very similar to <italic><tp:taxon-name><tp:taxon-name-part taxon-name-part-type="genus" reg="Spiradiclis">S.</tp:taxon-name-part><tp:taxon-name-part taxon-name-part-type="species" reg="spathulata">spathulata</tp:taxon-name-part></tp:taxon-name></italic> in morphology, since both have subrosetted habit, obovate-oblanceolate leaf blades, long peduncles and subglobose capsules, but it differs mainly by its corolla tubular-funnel shaped (vs. slenderly salver shaped), 4.5–6.8 (vs. 1.5–2) mm in diam. at the middle and densely pubescence inside corolla near base and densely puberulent above anther and onto lobes (vs. glabrous except a ring of long hairs at the middle) (more detailed comparisons are listed in Table <xref ref-type="table" rid="T1">1</xref>).</p><p><italic><tp:taxon-name><tp:taxon-name-part taxon-name-part-type="genus" reg="Spiradiclis">Spiradiclis</tp:taxon-name-part><tp:taxon-name-part taxon-name-part-type="species" reg="detianensis">detianensis</tp:taxon-name-part></tp:taxon-name></italic> is a distinct species in the genus <italic><tp:taxon-name><tp:taxon-name-part taxon-name-part-type="genus" reg="Spiradiclis">Spiradiclis</tp:taxon-name-part></tp:taxon-name></italic> due to the corolla tubes 18–22 mm long and having the shape of a reversed wine bottle, with an abruptly narrowed lower third, 4.5–6.8 mm in diam. at throat, 1.8–2.5 mm in diam. near base. Until now, only one other known species, <italic><tp:taxon-name><tp:taxon-name-part taxon-name-part-type="genus" reg="Spiradiclis">S.</tp:taxon-name-part><tp:taxon-name-part taxon-name-part-type="species" reg="tubiflora">tubiflora</tp:taxon-name-part></tp:taxon-name></italic> L.Wu, B.M.Wang &amp; B.Pan (<xref ref-type="bibr" rid="B24">Wu et al. 2019b</xref>), has a similar corolla shape (see Fig. <xref ref-type="fig" rid="F2">2 K &amp; L</xref>). However, <italic><tp:taxon-name><tp:taxon-name-part taxon-name-part-type="genus" reg="Spiradiclis">S.</tp:taxon-name-part><tp:taxon-name-part taxon-name-part-type="species" reg="detianensis">detianensis</tp:taxon-name-part></tp:taxon-name></italic> differs from <italic><tp:taxon-name><tp:taxon-name-part taxon-name-part-type="genus" reg="Spiradiclis">S.</tp:taxon-name-part><tp:taxon-name-part taxon-name-part-type="species" reg="tubiflora">tubiflora</tp:taxon-name-part></tp:taxon-name></italic> principally by its rosulate habit (vs. procumbent to creeping), leaf blades longer than 7 cm and wider than 2 cm (vs. shorter than 2.5 cm and narrower than 1.5 cm), secondary veins 7–10 pairs (vs. 3–5 pairs) and longer corolla tubes (vs. 18–22 mm vs. 14–16 mm) (more detailed comparisons are listed in Table <xref ref-type="table" rid="T1">1</xref>).</p></tp:treatment-sec><tp:treatment-sec sec-type="material" id="SECID0E1NAE"><title>Additional specimens examined.</title><p>(paratypes). China. Guangxi: Longzhou county, Nonggang National Nature Reserve, 2 April 2019 (fl.), <italic>Zheng-Quan Nong nzq0004</italic> (<named-content xmlns:xlink="http://www.w3.org/1999/xlink" content-type="dwc:institutional_code" xlink:type="simple">CSFI</named-content>); Niming county, Tingliang Town, Lixin village, 28 July 2011 (fr.), Yu-Song Huang 9422 (<named-content xmlns:xlink="http://www.w3.org/1999/xlink" content-type="dwc:institutional_code" xlink:type="simple">IBK</named-content>).</p></tp:treatment-sec><ref-list><ref id="B4"><mixed-citation xmlns:xlink="http://www.w3.org/1999/xlink" xlink:type="simple"><institution xlink:type="simple">IUCN</institution> (<year>2019</year>) Guidelines for Using the IUCN Red List Categories and Criteria. Version 12. Prepared by the Standards and Petitions Subcommittee. <ext-link xlink:type="simple" ext-link-type="uri" xlink:href="http://www.iucnredlist.org/documents/RedListGuidelines.pdf">http://www.iucnredlist.org/documents/RedListGuidelines.pdf</ext-link> [accessed: 18 March 2019]</mixed-citation></ref><ref id="B24"><mixed-citation xmlns:xlink="http://www.w3.org/1999/xlink" xlink:type="simple"><person-group><name name-style="western"><surname>Wu</surname><given-names>L</given-names></name><name name-style="western"><surname>Wang</surname><given-names>BM</given-names></name><name name-style="western"><surname>Pan</surname><given-names>B</given-names></name><name name-style="western"><surname>Yu</surname><given-names>XL</given-names></name></person-group> (<year>2019b</year>) <article-title><italic><tp:taxon-name><tp:taxon-name-part taxon-name-part-type="genus">Spiradiclis</tp:taxon-name-part><tp:taxon-name-part taxon-name-part-type="species">tubiflora</tp:taxon-name-part></tp:taxon-name></italic> (<tp:taxon-name><tp:taxon-name-part taxon-name-part-type="family">Rubiaceae</tp:taxon-name-part></tp:taxon-name>), a new cave-dwelling species from southern China.</article-title><source>PhytoKeys</source><volume>130</volume>: <fpage>217</fpage>–<lpage>224</lpage>. <ext-link xlink:type="simple" ext-link-type="doi" xlink:href="10.3897/phytokeys.130.34625">https://doi.org/10.3897/phytokeys.130.34625</ext-link></mixed-citation></ref></ref-list></tp:taxon-treatment>
